# Supplementary material for: Anxiety and Depressive Symptoms Post-COVID-19 Pandemic Onset in Solid Organ Transplant Recipients: Canadian Repeated Cross-Sectional Study
Source: J Clin Med. 2025 Jul 11;14(14):4920. doi: 10.3390/jcm14144920 (PMC12295447; doi:10.3390/jcm14144920)
Supplement: Supplementary file 1 [file jcm-14-04920-s001.zip]

Archive with 1 entries (1 files):
- jcm-3681297-supplementary.pdf
